# Supplementary material for: Race and Ethnicity Misclassification in Hospital Discharge Data and the Impact on Differences in Severe Maternal Morbidity Rates in Florida
Source: Int J Environ Res Public Health. 2023 Apr 30;20(9):5689. doi: 10.3390/ijerph20095689 (PMC10178402; doi:10.3390/ijerph20095689)
Supplement: Supplementary file 1 [file ijerph-20-05689-s001.zip]

Archive with 1 entries (1 files):
- ijerph-2192024-supplementary.pdf
